# Supplementary material for: Cultural beliefs and health-seeking practices: Rural Zambians' views on maternal-newborn care
Source: Midwifery. 2020 Jun;85:102686. doi: 10.1016/j.midw.2020.102686 (PMC7249502; doi:10.1016/j.midw.2020.102686)
Supplement: Supplementary file 1 [file mmc1.xml]

<?xml version="1.0" encoding="utf-8" standalone="no"?>
<data>
  <datasets>
    <author>jbuser@umich.edu</author>
    <type>0</type>
    <dataset>
      <value>4</value>
      <reason>Data will be made available on request</reason>
      <comments />
    </dataset>
  </datasets>
</data>
